# Supplementary material for: Recruiting and Engaging Women of Reproductive Age with Obesity: Insights from A Mixed-Methods Study within A Trial
Source: Int J Environ Res Public Health. 2022 Oct 24;19(21):13832. doi: 10.3390/ijerph192113832 (PMC9658053; doi:10.3390/ijerph192113832)
Supplement: Supplementary file 1 [file ijerph-19-13832-s001.zip]

Archive with 1 entries (1 files):
- ijerph-1945828-supplementary.pdf
